# Supplementary material for: Can a Like Save the Planet? Comparing Antecedents of and Correlations Between Environmental Liking on Social Media, Money Donation, and Volunteering
Source: Front Psychol. 2019 Aug 28;10:1989. doi: 10.3389/fpsyg.2019.01989 (PMC6722222; doi:10.3389/fpsyg.2019.01989)
Supplement: Supplementary file 1 [file Data_Sheet_1.ZIP]

Archive with 3 entries (3 files):
- analysis.R
- S1 Table.sav
- Variable description.pdf
