# Supplementary material for: Can a Like Save the Planet? Comparing Antecedents of and Correlations Between Environmental Liking on Social Media, Money Donation, and Volunteering
Source: Front Psychol. 2019 Aug 28;10:1989. doi: 10.3389/fpsyg.2019.01989 (PMC6722222; doi:10.3389/fpsyg.2019.01989)
Supplement: Supplementary file 1 [file Data_Sheet_1.ZIP › analysis.R]

###------------------------
### Loading packages
###------------------------

library(lavaan)
library(lme4)
library(nlme)
library(reshape)
library(robustbase)
library(robustlmm)
library(WRS2)
library(psych)
library(MASS)
library(reshape2)
library(robmed)

###------------------------
### CFA
###------------------------

## Theoretical model
##---------

# specify the model

cfa.andeanbear <- ' attitude  =~ ATT01 + ATT02 + ATT03      
enjoyment =~ ENJ01 + ENJ02 + ENJ03
anger   =~ ANG01 + ANG02 + ANG03 
subjectivenorm   =~ SN01 + SN02 + SN03
pbc   =~ PBC01 + PBC02 + PBC03
desnet   =~ DESNET01 + DESNET02 + DESNET03
desdon   =~ DESDON01 + DESDON02 + DESDON03
desvol   =~ DESVOL01 + DESVOL02 + DESVOL03 '

# fit the model

fitcfa <- cfa(cfa.andeanbear, data=S1_Table, estimator="MLR")

# display summary output

summary(fitcfa, fit.measures=TRUE, standardized=TRUE)

# standardized values

standardizedSolution(fitcfa)

## Alternative model 1
##---------

# specify the model

cfa.andeanbearalt1 <- ' attitude  =~ ATT01 + ATT02 + ATT03      
enjoyment =~ ENJ01 + ENJ02 + ENJ03
anger   =~ ANG01 + ANG02 + ANG03 
subjectivenorm   =~ SN01 + SN02 + SN03
pbc   =~ PBC01 + PBC02 + PBC03
DESNET   =~ DESNET01 + DESNET02 + DESNET03
DESCLASS =~ DESDON02 + DESDON03 + DESVOL01 + DESVOL02 + DESVOL03'

# fit the model

fitcfaalt1 <- cfa(cfa.andeanbearalt1, data=S1_Table, estimator="MLR")

# display summary output

summary(fitcfaalt1, fit.measures=TRUE)

# standardized values

standardizedSolution(fitcfaalt1)

## Alternative model 1
##---------

# specify the model

cfa.andeanbearalt2 <- ' attitude  =~ ATT01 + ATT02 + ATT03      
emotions =~ ENJ01 + ENJ02 + ENJ03
anger =~ ANG01 + ANG02 + ANG03 
subjectivenorm   =~ SN01 + SN02 + SN03
pbc   =~ PBC01 + PBC02 + PBC03 + DESDON01 + DESDON02 + DESDON03 + DESVOL01 + DESVOL02 + DESVOL03
desnet   =~ DESNET01 + DESNET02 + DESNET03
'

# fit the model

fitcfaalt2 <- cfa(cfa.andeanbearalt2, data=S1_Table, estimator="MLR")

# display summary output

summary(fitcfaalt2, fit.measures=TRUE)

# standardized values

standardizedSolution(fitcfaalt2)

## Alternative model 3
##---------

# specify the model

cfa.andeanbearalt3 <- ' attitude  =~ ATT01 + ATT02 + ATT03      
enjoyment =~ ENJ01 + ENJ02 + ENJ03
anger   =~ ANG01 + ANG02 + ANG03 
subjectivenorm   =~ SN01 + SN02 + SN03
pbc   =~ PBC01 + PBC02 + PBC03
desires   =~ DESNET01 + DESNET02 + DESNET03 + DESDON01 + DESDON02 + DESDON03 + DESVOL01 + DESVOL02 + DESVOL03'

# fit the model

fitcfaalt3 <- cfa(cfa.andeanbearalt3, data=S1_Table, estimator="MLR")

# display summary output

summary(fitcfaalt3, fit.measures=TRUE)

# standardized values

standardizedSolution(fitcfaalt3)

###------------------------
### CRONBACHS ALPHA
###------------------------

attitudes <- subset(S1_Table, select = c(ATT01, ATT02, ATT03))
psych::alpha(attitudes)

enjoyment <- subset(S1_Table, select = c(ENJ01, ENJ02, ENJ03))
psych::alpha(enjoyment)

anger <- subset(S1_Table, select = c(ANG01, ANG02, ANG03))
psych::alpha(anger)

subjectivenorms <- subset(S1_Table, select = c(SN01, SN02, SN03))
psych::alpha(subjectivenorms)

pbc <- subset(S1_Table, select = c(PBC01, PBC02, PBC03))
psych::alpha(pbc)

desliking <- subset(S1_Table, select = c(DESNET01, DESNET02, DESNET03))
psych::alpha(desliking)

desdonation <- subset(S1_Table, select = c(DESDON01, DESDON02, DESDON03))
psych::alpha(desdonation)

desvolunteering <- subset(S1_Table, select = c(DESVOL01, DESVOL02, DESVOL03))
psych::alpha(desvolunteering)

###------------------------
### DESCRIPTIVE STATISTICS
###------------------------

# data transformation

dependent <- subset(S1_Table, select = c(Age, Gender, ATTPROT, ENJPROT, ANGPROT, SNPROT, PBCPROT, PBNET, PBDON, PBVOL, DESNET, DESDON, DESVOL))

# summary statistics

summary(dependent)

# standard deviation

sapply(dependent, sd, na.rm=TRUE)

###------------------------
### CORRELATIONS
###------------------------

cor.ci(dependent, use = "pairwise", method="spearman",ci=TRUE)

###------------------------
### ROBUST REGRESSIONS
###------------------------

## Liking
##---------

# Model 1

lm.liking1<-lmrob(DESNET ~ ATTPROT + SNPROT + PBCPROT, data = dependent, iter = 1000)
summary(lm.liking1)

# Model 2

lm.liking2<-lmrob(DESNET ~ ATTPROT + SNPROT + PBCPROT + ENJPROT + ANGPROT + PBNET, data = dependent, iter = 1000)
summary(lm.liking2)

# Model 3

lm.liking3<-lmrob(DESNET ~ DESDON + DESVOL, data = dependent, iter = 1000)
summary(lm.liking3)

# Model 4

lm.liking4<-lmrob(DESNET ~ ATTPROT + SNPROT + PBCPROT + ENJPROT + ANGPROT + PBNET + Age + Gender, data = dependent, iter = 1000)
summary(lm.liking4)

## Donation
##---------

# Model 1

lm.donation1<-lmrob(DESDON ~ ATTPROT + SNPROT + PBCPROT, data = dependent, iter = 1000)
summary(lm.donation1)

# Model 2

lm.donation2<-lmrob(DESDON ~ ATTPROT + SNPROT + PBCPROT + ENJPROT + ANGPROT + PBDON, data = dependent, iter = 1000)
summary(lm.donation2)

# Model 3

lm.donation3<-lmrob(DESDON ~ DESNET + DESVOL, data = dependent, iter = 1000)
summary(lm.donation3)

# Model 4

lm.donation4<-lmrob(DESDON ~ ATTPROT + SNPROT + PBCPROT + ENJPROT + ANGPROT + PBDON + DESNET + Age + Gender, data = dependent, iter = 1000)
summary(lm.donation4)

## Volunteering
##---------

# Model 1

lm.volunteering1<-lmrob(DESVOL ~ ATTPROT + SNPROT + PBCPROT, data = dependent, iter = 1000)
summary(lm.volunteering1)

# Model 2

lm.volunteering2<-lmrob(DESVOL ~ ATTPROT + SNPROT + PBCPROT + ENJPROT + ANGPROT + PBVOL, data = dependent, iter = 1000)
summary(lm.volunteering2)

# Model 3

lm.volunteering3<-lmrob(DESVOL ~ DESNET + DESDON, data = dependent, iter = 1000)
summary(lm.volunteering3)

# Model 4

lm.volunteering4<-lmrob(DESVOL ~ ATTPROT + SNPROT + PBCPROT + ENJPROT + ANGPROT + DESNET + Age + Gender, data = dependent, iter = 1000)
summary(lm.volunteering4)

###------------------------
### PATH MODELS
###------------------------

## Model 1
##---------

pathmodel <- '
    DESNET ~ ATTPROT + PBCPROT + ENJPROT + Gender
    DESDON ~ DESNET + PBCPROT + ENJPROT + PBDON
    DESVOL ~ DESNET + PBCPROT + ENJPROT + PBVOL
    DESVOL ~~ DESDON
'
 
# fit the model

fitpathmodel <- sem(pathmodel, data=dependent, estimator="MLR", test = "bootstrap")

# display summary output

summary(fitpathmodel, fit.measures=TRUE, standardized = TRUE, rsquare = TRUE)

## Model 2
##---------

pathmodel2 <- '
    DESNET ~ ATTPROT + PBCPROT + ENJPROT + Gender
    DESDON ~ PBCPROT + ENJPROT + PBDON + DESVOL + DESNET
    DESVOL ~ PBCPROT + ENJPROT + PBVOL + DESNET
'

# fit the model

fitpathmodel2 <- sem(pathmodel2, data=dependent, estimator="MLR", test = "bootstrap")

# display summary output

summary(fitpathmodel2, fit.measures=TRUE, standardized = TRUE, rsquare = TRUE)
